# Supplementary material for: Ligand-Dependent Conformational Transitions in Molecular Dynamics Trajectories of GPCRs Revealed by a New Machine Learning Rare Event Detection Protocol
Source: Molecules. 2021 May 20;26(10):3059. doi: 10.3390/molecules26103059 (PMC8161244; doi:10.3390/molecules26103059)
Supplement: Supplementary file 1 [file molecules-26-03059-s001.zip]

Archive with 1 entries (1 files):
- molecules-1206538-supplementary.pdf
